# Supplementary material for: FMC2 model based perception grading for dark insurgent network analysis
Source: PeerJ Comput Sci. 2023 Dec 5;9:e1644. doi: 10.7717/peerj-cs.1644 (PMC10773563; doi:10.7717/peerj-cs.1644)
Supplement: Supplemental Information 3 [file peerj-cs-09-1644-s003.csv]

222	272.8423224633	0.00285714285714286	0.829376480599573
212	272.525152747551	0.00277777777777778	0.764186201521374
220	272.787367252392	0.00284090909090909	0.813554516521992
219	272.682601623342	0.0028328611898017	0.809262484148569
243	275.195761984904	0.00303951367781155	0.948861657047579
216	272.637811588528	0.00280898876404494	0.7870362764731
210	272.510793399639	0.00276243093922652	0.75168120211359
214	272.547702702223	0.00279329608938547	0.776672923943106
214	272.571705488072	0.00279329608938547	0.78031014962564
209	272.506329113925	0.00275482093663912	0.74529195273633
214	272.567638320655	0.00279329608938547	0.775401992652693
209	272.506329113925	0.00275482093663912	0.745960849515517
220	272.798959149708	0.00284090909090909	0.812812193333447
214	272.571705488072	0.00279329608938547	0.78031014962564
234	273.958230516468	0.0029585798816568	0.898301460440761
217	272.641458277067	0.0028169014084507	0.7992129315543
209	272.506329113925	0.00275482093663912	0.744925278440881
217	272.662685809556	0.0028169014084507	0.797002673062608
214	272.564739675411	0.00279329608938547	0.779237917347185
215	272.599187108534	0.00280112044817927	0.786423127707312
214	272.56345037383	0.00279329608938547	0.780042055188796
216	272.621282820109	0.00280898876404494	0.78885699337051
244	275.438144727646	0.00304878048780488	0.953244022438768
232	273.790239832474	0.00294117647058824	0.882324189011013
209	272.506329113925	0.00275482093663912	0.745960849515518
216	272.61195428291	0.00280898876404494	0.791111041615185
211	272.518847126421	0.00277008310249307	0.760266159429774
212	272.524901302873	0.00277777777777778	0.764525806098709
213	272.54670775688	0.00278551532033426	0.772704370666906
218	272.711015712796	0.00282485875706215	0.804394570700148
226	273.15804755715	0.00289017341040462	0.848454865348969
213	272.550966825931	0.00278551532033426	0.772566321244182
210	272.510793399639	0.00276243093922652	0.751681202113589
212	272.533850478647	0.00277777777777778	0.76477231892161
214	272.572843069083	0.00279329608938547	0.779571502285316
220	272.802755903341	0.00284090909090909	0.81699488240083
216	272.584639454426	0.00280898876404494	0.791014749332709
209	272.506329113925	0.00275482093663912	0.745195997624315
224	272.994910460885	0.0028735632183908	0.836117860545121
209	272.506329113925	0.00275482093663912	0.744558634879374
216	272.631134574497	0.00280898876404494	0.792718349557594
217	272.664838182239	0.0028169014084507	0.798261786642651
211	272.515275515395	0.00277008310249307	0.759100983074378
214	272.575400634351	0.00279329608938547	0.776344573302994
230	273.531341994302	0.00292397660818713	0.871765040090163
237	274.409446278502	0.00298507462686567	0.911060132894148
212	272.531741480517	0.00277777777777778	0.767118038214497
210	272.51046134533	0.00276243093922652	0.753129983865919
214	272.571705488072	0.00279329608938547	0.780310149625641
225	273.054219775897	0.00288184438040346	0.845070358897191
214	272.553258818102	0.00279329608938547	0.776888195619746
219	272.746599957355	0.0028328611898017	0.807420112569191
212	272.519811986724	0.00277777777777778	0.765485156269914
211	272.519252596586	0.00277008310249307	0.75976574606608
217	272.664177638644	0.0028169014084507	0.79872328952172
228	273.375500137854	0.00290697674418605	0.862305281438629
223	272.950073175815	0.00286532951289398	0.834551304741989
212	272.532223232696	0.00277777777777778	0.766617624850804
252	276.86913354335	0.003125	1
216	272.599461354666	0.00280898876404494	0.790213582798216
211	272.519805861165	0.00277008310249307	0.758593050334021
212	272.531741480517	0.00277777777777778	0.767118038214498
224	273.014157125089	0.0028735632183908	0.839339797395391
227	273.219781859295	0.00289855072463768	0.854604170987824
215	272.599187108534	0.00280112044817927	0.786423127707311
213	272.550610037772	0.00278551532033426	0.772949662573048
210	272.506329113925	0.00276243093922652	0.752716773188225
215	272.602358988236	0.00280112044817927	0.783197467229553
209	272.506329113925	0.00275482093663912	0.745960849515517
224	273.029057739101	0.0028735632183908	0.837044237896211
213	272.55197943257	0.00278551532033426	0.770740545844084
208	272.506329113925	0.00274725274725275	0.738440073951607
214	272.575337536233	0.00279329608938547	0.776184290685901
213	272.541109213394	0.00278551532033426	0.773406292988635
209	272.506329113925	0.00275482093663912	0.745075836151768
212	272.532223232696	0.00277777777777778	0.766617624850804
211	272.51544456243	0.00277008310249307	0.757969456887726
210	272.51087456847	0.00276243093922652	0.751623283790296
210	272.511023949606	0.00276243093922652	0.751284677936725
