# Supplementary material for: FMC2 model based perception grading for dark insurgent network analysis
Source: PeerJ Comput Sci. 2023 Dec 5;9:e1644. doi: 10.7717/peerj-cs.1644 (PMC10773563; doi:10.7717/peerj-cs.1644)
Supplement: Supplemental Information 4 [file peerj-cs-09-1644-s004.csv]

2	7
3	8
2	10
3	11
2	12
3	13
2	17
3	18
3	19
3	22
1	23
1	24
2	25
3	26
2	27
2	29
2	33
3	37
2	38
1	39
3	42
2	43
3	44
1	45
1	46
2	47
2	48
1	50
3	51
3	52
3	55
1	59
3	60
2	61
1	64
2	67
3	68
2	69
1	70
2	71
2	72
3	73
2	74
2	75
2	77
2	78
